# Supplementary material for: Rediscovering two Isoetes species in the Brazilian Amazon and Cerrado after 167 years
Source: PhytoKeys. 2019 Dec 5;135:105–17. doi: 10.3897/phytokeys.135.46624 (PMC6908509; doi:10.3897/phytokeys.135.46624)
Supplement: XML Treatment for Isoetes amazonica [file phytokeys.135.46624-treatment1.xml]

<!DOCTYPE tp:taxon-treatment
  PUBLIC "-//TaxonX//DTD Taxonomic Treatment Publishing DTD v0 20100105//EN" "tax-treatment-NSO.dtd">
<tp:taxon-treatment xmlns:tp="http://www.plazi.org/taxpub"><tp:treatment-meta><kwd-group><label>Taxon classification</label><kwd><named-content xmlns:xlink="http://www.w3.org/1999/xlink" content-type="kingdom">Plantae</named-content></kwd><kwd><named-content xmlns:xlink="http://www.w3.org/1999/xlink" content-type="order">Isoetales</named-content></kwd><kwd><named-content xmlns:xlink="http://www.w3.org/1999/xlink" content-type="family">Isoetaceae</named-content></kwd></kwd-group><mixed-citation publication-type="journal"><person-group><name><surname>Pereira</surname><given-names>Jovani B. S.</given-names></name><name><surname>Giulietti</surname><given-names>Ana Maria</given-names></name><name><surname>Pott</surname><given-names>Vali J.</given-names></name><name><surname>Watanabe</surname><given-names>Maurício T. C.</given-names></name></person-group><article-title>Rediscovering two <italic><tp:taxon-name><tp:taxon-name-part taxon-name-part-type="genus" reg="Isoetes">Isoetes</tp:taxon-name-part></tp:taxon-name></italic> species in the Brazilian Amazon and Cerrado after 167 years</article-title><source>PhytoKeys</source><day>05</day><month>12</month><year>2019</year><volume>135</volume><fpage>105</fpage><lpage>117</lpage><pub-id pub-id-type="doi">10.3897/phytokeys.135.46624</pub-id></mixed-citation></tp:treatment-meta><tp:nomenclature><tp:taxon-name><object-id xmlns:xlink="http://www.w3.org/1999/xlink" content-type="arpha" xlink:type="simple">60F1455B-6783-5663-AE6E-519272C77725</object-id>
              <tp:taxon-name-part taxon-name-part-type="genus" reg="Isoetes">Isoetes</tp:taxon-name-part>
              <tp:taxon-name-part taxon-name-part-type="species" reg="amazonica">amazonica</tp:taxon-name-part>
            </tp:taxon-name><tp:taxon-authority>A. Braun, J. Bot. 18: 109. 1880.</tp:taxon-authority></tp:nomenclature><tp:treatment-sec sec-type="description" id="SECID0E6MAC"><title>Description.</title><p>Stems globose, 0.35‒0.7 cm wide, 3-lobate. Leaves 0.45‒1 mm wide at mid length, 4‒17 cm long, 9‒23 per individual, filiform, straight, ascending, apex acute; alae 0.8‒4.5 cm long, extending from the base 1/10 ‒ 1/4 of total leaf length, hyaline, membranaceous, attenuate. Subula present, olive green, trigonal. Labium present, 0.5‒0.7 × 0.9‒1.1 mm long, cordate. Ligule 2.5‒3 × 1‒1.2 mm, hyaline, triangular. Velum 0.1‒0.2 mm along the lateral edges of the sporangium, rudimentary. Sclerified phyllopodia absent. Sporangium at the base of the leaf, 2‒2.5 × 1.8‒2.5mm, elliptic, hyaline, light brown, brown dots present or absent. Megaspores white, 420‒512 (‒590) µm in equatorial diameter (average = 490 µm), trilete; laesurae as wide as high or higher than wide, 40‒53 × 35‒47 µm; proximal surface verrucate, projections 24‒41.4 × 24‒46 µm; equatorial ridges arched, slightly sinuous; distal surface verrucate, macroscuptural projections 25‒45 × 25‒46 µm. Microspores 28‒32 µm long (average = 30 µm), proximal surface echinate, distal surface sparsely echinate.</p></tp:treatment-sec><tp:treatment-sec sec-type="material" id="SECID0EENAC"><title>Type.</title><p>Brazil. Province of Pará: inundated places near Santarém, Sept 1850, Spruce 1081, (holotype: B! [B200107121]; isotype: K! [K000574506], P! [P00573942; P00573943]).</p></tp:treatment-sec><tp:treatment-sec sec-type="remarks" id="SECID0EJNAC"><title>Remarks.</title><p><italic><tp:taxon-name><tp:taxon-name-part taxon-name-part-type="genus" reg="Isoetes">Isoetes</tp:taxon-name-part> <tp:taxon-name-part taxon-name-part-type="species" reg="amazonica">amazonica</tp:taxon-name-part></tp:taxon-name></italic> was rediscovered at its type location in July 2017 after 167 years (Pereira 1015, MG). This species was found in a single area at approximately 2.5 km from the left bank of the Tapajós river at the geographical coordinates <named-content xmlns:xlink="http://www.w3.org/1999/xlink" content-type="dwc:verbatimCoordinates" xlink:type="simple"><named-content content-type="geo-json" specific-use="{&#34;type&#34;:&#34;Point&#34;,&#34;coordinates&#34;:[-55.050525,-2.404208]}" id="NCID0E4NAC" xlink:type="simple">2°24'15.15"S, 55°3'1.89"W</named-content></named-content> (Figure <xref ref-type="fig" rid="F1">1A</xref>). This location was a marsh area between a flooded forest and cattle farming. The plants were found as terrestrials in wet clay and sandy soils (Fig. <xref ref-type="fig" rid="F1">1B, C</xref>). None of the individuals was completely submerged (but see discussion). The monthly precipitation was 42.4 mm and it was the lowest recorded value for July between the years of 2008 and 2017 (<xref ref-type="bibr" rid="B6">INMET 2019</xref>). The average monthly maximum and minimum temperatures were 32 and 22 °C, respectively (<xref ref-type="bibr" rid="B6">INMET 2019</xref>). This species occurred in association with other plant groups such as <tp:taxon-name><tp:taxon-name-part taxon-name-part-type="family">Cyperaceae</tp:taxon-name-part></tp:taxon-name>, <tp:taxon-name><tp:taxon-name-part taxon-name-part-type="family">Poaceae</tp:taxon-name-part></tp:taxon-name>, <tp:taxon-name><tp:taxon-name-part taxon-name-part-type="family">Mayacaceae</tp:taxon-name-part></tp:taxon-name> and <tp:taxon-name><tp:taxon-name-part taxon-name-part-type="family">Eriocaulaceae</tp:taxon-name-part></tp:taxon-name>. The newly rediscovered population showed typical characteristics of <italic><tp:taxon-name><tp:taxon-name-part taxon-name-part-type="genus" reg="Isoetes">I.</tp:taxon-name-part> <tp:taxon-name-part taxon-name-part-type="species" reg="amazonica">amazonica</tp:taxon-name-part></tp:taxon-name></italic>, such as 10‒20 leaves per individual, ascending leaves, rudimentary velum, hyaline sporangia with or without brown spots, verrucate megaspores with 470‒590 µm diameter, sparsely echinate microspores 28‒32 µm long (Fig. <xref ref-type="fig" rid="F2">2</xref>).</p><fig id="F1" position="float" orientation="portrait"><object-id xmlns:xlink="http://www.w3.org/1999/xlink" content-type="doi" xlink:type="simple">10.3897/phytokeys.135.46624.figure1</object-id><object-id xmlns:xlink="http://www.w3.org/1999/xlink" content-type="arpha" xlink:type="simple">D0127FC8-5D11-52CD-BD3B-9C1399385599</object-id><label>Figure 1.</label><caption><p>Geographic distribution, habit and habitat of <italic><tp:taxon-name><tp:taxon-name-part taxon-name-part-type="genus" reg="Isoetes">Isoetes</tp:taxon-name-part> <tp:taxon-name-part taxon-name-part-type="species" reg="amazonica">amazonica</tp:taxon-name-part></tp:taxon-name></italic> and <italic><tp:taxon-name><tp:taxon-name-part taxon-name-part-type="genus" reg="Isoetes">I.</tp:taxon-name-part> <tp:taxon-name-part taxon-name-part-type="species" reg="gardneriana">gardneriana</tp:taxon-name-part></tp:taxon-name></italic><bold>A</bold> location where <italic><tp:taxon-name><tp:taxon-name-part taxon-name-part-type="genus" reg="Isoetes">Isoetes</tp:taxon-name-part> <tp:taxon-name-part taxon-name-part-type="species" reg="amazonica">amazonica</tp:taxon-name-part></tp:taxon-name></italic> and <italic><tp:taxon-name><tp:taxon-name-part taxon-name-part-type="genus" reg="Isoetes">I.</tp:taxon-name-part> <tp:taxon-name-part taxon-name-part-type="species" reg="gardneriana">gardneriana</tp:taxon-name-part></tp:taxon-name></italic> were rediscovered in Brazil (type location of <italic><tp:taxon-name><tp:taxon-name-part taxon-name-part-type="genus" reg="Isoetes">I.</tp:taxon-name-part> <tp:taxon-name-part taxon-name-part-type="species" reg="gardneriana">gardneriana</tp:taxon-name-part></tp:taxon-name></italic> in blue pentagon) <bold>B–C</bold><italic><tp:taxon-name><tp:taxon-name-part taxon-name-part-type="genus" reg="Isoetes">Isoetes</tp:taxon-name-part> <tp:taxon-name-part taxon-name-part-type="species" reg="amazonica">amazonica</tp:taxon-name-part></tp:taxon-name></italic> (<italic>Pereira 1015</italic>, MG): <bold>B</bold> habitat <bold>C</bold> habit <bold>D–E</bold><italic><tp:taxon-name><tp:taxon-name-part taxon-name-part-type="genus" reg="Isoetes">Isoetes</tp:taxon-name-part> <tp:taxon-name-part taxon-name-part-type="species" reg="gardneriana">gardneriana</tp:taxon-name-part></tp:taxon-name></italic> (<italic>Pereira 1028</italic>, MG): <bold>D</bold> habitat <bold>E</bold> habit.</p></caption><graphic xmlns:xlink="http://www.w3.org/1999/xlink" xlink:href="phytokeys-135-105-g001.jpg" position="float" orientation="portrait" xlink:type="simple" id="oo_362557.jpg"><uri content-type="original_file" xlink:type="simple">https://binary.pensoft.net/fig/362557</uri></graphic></fig><fig id="F2" position="float" orientation="portrait"><object-id xmlns:xlink="http://www.w3.org/1999/xlink" content-type="doi" xlink:type="simple">10.3897/phytokeys.135.46624.figure2</object-id><object-id xmlns:xlink="http://www.w3.org/1999/xlink" content-type="arpha" xlink:type="simple">B54FB7EF-2118-5B08-87BC-ADFA5C2A83BC</object-id><label>Figure 2.</label><caption><p>Mega- and microspores of <italic><tp:taxon-name><tp:taxon-name-part taxon-name-part-type="genus" reg="Isoetes">Isoetes</tp:taxon-name-part> <tp:taxon-name-part taxon-name-part-type="species" reg="amazonica">amazonica</tp:taxon-name-part></tp:taxon-name></italic> and <italic><tp:taxon-name><tp:taxon-name-part taxon-name-part-type="genus" reg="Isoetes">I.</tp:taxon-name-part> <tp:taxon-name-part taxon-name-part-type="species" reg="gardneriana">gardneriana</tp:taxon-name-part></tp:taxon-name></italic>.</p></caption><graphic xmlns:xlink="http://www.w3.org/1999/xlink" xlink:href="phytokeys-135-105-g002.jpg" position="float" orientation="portrait" xlink:type="simple" id="oo_362558.jpg"><uri content-type="original_file" xlink:type="simple">https://binary.pensoft.net/fig/362558</uri></graphic></fig></tp:treatment-sec><ref-list><ref id="B6"><mixed-citation xmlns:xlink="http://www.w3.org/1999/xlink" xlink:type="simple"><institution xlink:type="simple">INMET</institution> (<year>2019</year>) Instituto Nacional de Meteorologia, Brasil. <ext-link xlink:type="simple" ext-link-type="uri" xlink:href="http://www.inmet.gov.br/portal/index.php?r=bdmep/bdmep">http://www.inmet.gov.br/portal/index.php?r=bdmep/bdmep</ext-link> [accessed 4.08.2019]</mixed-citation></ref></ref-list></tp:taxon-treatment>
