# Supplementary material for: Rediscovering two Isoetes species in the Brazilian Amazon and Cerrado after 167 years
Source: PhytoKeys. 2019 Dec 5;135:105–17. doi: 10.3897/phytokeys.135.46624 (PMC6908509; doi:10.3897/phytokeys.135.46624)
Supplement: XML Treatment for Isoetes gardneriana [file phytokeys.135.46624-treatment2.xml]

<!DOCTYPE tp:taxon-treatment
  PUBLIC "-//TaxonX//DTD Taxonomic Treatment Publishing DTD v0 20100105//EN" "tax-treatment-NSO.dtd">
<tp:taxon-treatment xmlns:tp="http://www.plazi.org/taxpub"><tp:treatment-meta><kwd-group><label>Taxon classification</label><kwd><named-content xmlns:xlink="http://www.w3.org/1999/xlink" content-type="kingdom">Plantae</named-content></kwd><kwd><named-content xmlns:xlink="http://www.w3.org/1999/xlink" content-type="order">Isoetales</named-content></kwd><kwd><named-content xmlns:xlink="http://www.w3.org/1999/xlink" content-type="family">Isoetaceae</named-content></kwd></kwd-group><mixed-citation publication-type="journal"><person-group><name><surname>Pereira</surname><given-names>Jovani B. S.</given-names></name><name><surname>Giulietti</surname><given-names>Ana Maria</given-names></name><name><surname>Pott</surname><given-names>Vali J.</given-names></name><name><surname>Watanabe</surname><given-names>Maurício T. C.</given-names></name></person-group><article-title>Rediscovering two <italic><tp:taxon-name><tp:taxon-name-part taxon-name-part-type="genus" reg="Isoetes">Isoetes</tp:taxon-name-part></tp:taxon-name></italic> species in the Brazilian Amazon and Cerrado after 167 years</article-title><source>PhytoKeys</source><day>05</day><month>12</month><year>2019</year><volume>135</volume><fpage>105</fpage><lpage>117</lpage><pub-id pub-id-type="doi">10.3897/phytokeys.135.46624</pub-id></mixed-citation></tp:treatment-meta><tp:nomenclature><tp:taxon-name><object-id xmlns:xlink="http://www.w3.org/1999/xlink" content-type="arpha" xlink:type="simple">978D4FE7-13F7-5BBE-8CF9-D39EEB8AB6ED</object-id>
              <tp:taxon-name-part taxon-name-part-type="genus" reg="Isoetes">Isoetes</tp:taxon-name-part>
              <tp:taxon-name-part taxon-name-part-type="species" reg="gardneriana">gardneriana</tp:taxon-name-part>
            </tp:taxon-name><tp:taxon-authority>Kunze ex A. Braun, Verh. Bot. Vereins Prov. Brandenburg 4: 330. 1862.</tp:taxon-authority></tp:nomenclature><tp:treatment-sec sec-type="description" id="SECID0EYFAE"><title>Description.</title><p>Stems globose, 2.5‒4 cm wide, 3 or 4-lobate. Leaves 1.0‒1.8 mm wide at mid length, 32‒45 cm long, 30‒90 per individual, linear, straight, ascending, apex acute; alae 7‒15 cm long, extending from the base 1/5‒2/5 of total leaf length, hyaline or light brown, chartaceous, attenuate. Subula present, olive green, trigonal. Labium present, 2.5‒3.5 × 4‒6 mm, cordate. Ligule not observed. Velum &gt; 0.4 mm along the lateral edges of the sporangium, rudimentary. Sclerified phyllopodia absent. Sporangium at the base of the leaf, 8‒18 × 4.3‒7 mm, oblong, hyaline, brown dots absent. Megaspores grey, 490‒650 µm in equatorial diameter (average = 540 µm), trilete; laesures higher than wide, 40‒50 × 11‒16 µm; proximal surface tuberculate, macrosculptural projections 20‒39 × 13‒24 µm; equatorial ridges arched, straight; distal surface tuberculate, projections 24‒44 × 17‒34 µm. Microspores 33‒40 µm long (average = 37 µm), proximal and distal surface smooth or sparsely microechinate.</p></tp:treatment-sec><tp:treatment-sec sec-type="material" id="SECID0E4FAE"><title>Type.</title><p>Brazil. Province of Goyaz: Missiones Duro, Sept 1841, Gardner 3563, (holotype: B! [B200107577]; isotype: BM [BM000097912,] E! [E00429095], K! [K000574505]).</p></tp:treatment-sec><tp:treatment-sec sec-type="remarks" id="SECID0ECGAE"><title>Remarks.</title><p>Despite our intensive fieldwork efforts in the Brazilian Cerrado, <italic><tp:taxon-name><tp:taxon-name-part taxon-name-part-type="genus" reg="Isoetes">I.</tp:taxon-name-part> <tp:taxon-name-part taxon-name-part-type="species" reg="gardneriana">gardneriana</tp:taxon-name-part></tp:taxon-name></italic> was only rediscovered in Terenos in the state of Mato Grosso do Sul at the geographical coordinates <named-content xmlns:xlink="http://www.w3.org/1999/xlink" content-type="dwc:verbatimCoordinates" xlink:type="simple"><named-content content-type="geo-json" specific-use="{&#34;type&#34;:&#34;Point&#34;,&#34;coordinates&#34;:[-54.789722,-20.558889]}" id="NCID0EWGAE" xlink:type="simple">20°33'32"S, 54°47'23"W</named-content></named-content>. This area is located at about 1200 km away from its type location (Fig. <xref ref-type="fig" rid="F1">1A</xref>). It was collected there by both Vali Pott in September 2010 (Pott 11018, CGMS) and Jovani Pereira in November 2017 (Pereira 1028, MG) after 167 and 175 years, respectively. Although these records were far from the type location, habitat and morphology of this newly collected population are almost identical to the type.</p><p><italic><tp:taxon-name><tp:taxon-name-part taxon-name-part-type="genus" reg="Isoetes">Isoetes</tp:taxon-name-part> <tp:taxon-name-part taxon-name-part-type="species" reg="gardneriana">gardneriana</tp:taxon-name-part></tp:taxon-name></italic> was found in a pond along with <italic><tp:taxon-name><tp:taxon-name-part taxon-name-part-type="genus" reg="Rhynchospora">Rhynchospora</tp:taxon-name-part> <tp:taxon-name-part taxon-name-part-type="species" reg="corymbosa">corymbosa</tp:taxon-name-part></tp:taxon-name></italic> (L.) Britton, <italic><tp:taxon-name><tp:taxon-name-part taxon-name-part-type="genus" reg="Pontederia">Pontederia</tp:taxon-name-part> <tp:taxon-name-part taxon-name-part-type="species" reg="cordata">cordata</tp:taxon-name-part></tp:taxon-name></italic> L. and <italic><tp:taxon-name><tp:taxon-name-part taxon-name-part-type="genus" reg="Xyris">Xyris</tp:taxon-name-part></tp:taxon-name></italic> spp. (Fig. <xref ref-type="fig" rid="F1">1D</xref>). This pond occurred by the side of a “vereda”, which showed a clay and hydromorphic soil and an open vegetation physiognomy with the presence of numerous “buriti” palms (<italic><tp:taxon-name><tp:taxon-name-part taxon-name-part-type="genus" reg="Mauritia">Mauritia</tp:taxon-name-part> <tp:taxon-name-part taxon-name-part-type="species" reg="flexuosa">flexuosa</tp:taxon-name-part></tp:taxon-name></italic> L.f.) that grow over a dense herbaceous stratum. The life form of <italic><tp:taxon-name><tp:taxon-name-part taxon-name-part-type="genus" reg="Isoetes">I.</tp:taxon-name-part> <tp:taxon-name-part taxon-name-part-type="species" reg="gardneriana">gardneriana</tp:taxon-name-part></tp:taxon-name></italic> was of a partially submerged aquatic in September, although in November, plants were found both partially and totally submerged (Fig. <xref ref-type="fig" rid="F1">1E</xref>). The total monthly precipitations were 127 and 315.8 mm in September 2010 and November 2017, respectively (<xref ref-type="bibr" rid="B2">CEMTEC/MS 2019</xref>). The average monthly maximum and minimum temperatures were 32 and 22 °C, respectively (<xref ref-type="bibr" rid="B2">CEMTEC/MS 2019</xref>). The maximum and minimum temperature averages were 32.7 and 19.6 °C, respectively, in September 2010. In November 2017, the average monthly maximum and minimum temperatures were 30.7 and 20 °C, respectively (<xref ref-type="bibr" rid="B2">CEMTEC/MS 2019</xref>).</p><p>Morphologically, the individuals have ascending leaves, rudimentary vela, elliptic sporangia and 3-lobate corms (or more rarely 4). The megaspores are brown, sparsely verrucate, 490‒650 µm diameter (vs. 548‒615 µm), with knife-like laesurae (Fig. <xref ref-type="fig" rid="F2">2</xref>). The microspores are echinate, 33‒40 µm long (vs. 34‒38 µm) (Fig. <xref ref-type="fig" rid="F2">2</xref>).</p><p>On the other hand, none of the analysed herbarium collections appeared (Balansa 3294, Irwin 31615 and Labiak 5783) to be <italic><tp:taxon-name><tp:taxon-name-part taxon-name-part-type="genus" reg="Isoetes">I.</tp:taxon-name-part> <tp:taxon-name-part taxon-name-part-type="species" reg="gardneriana">gardneriana</tp:taxon-name-part></tp:taxon-name></italic>. The megaspores of these collections are both qualitatively and quantitatively distinct from the type of <italic><tp:taxon-name><tp:taxon-name-part taxon-name-part-type="genus" reg="Isoetes">I.</tp:taxon-name-part> <tp:taxon-name-part taxon-name-part-type="species" reg="gardneriana">gardneriana</tp:taxon-name-part></tp:taxon-name></italic>. The Balansa and Labiak collections have baculate-tuberculate megaspores and Irwin’s collection revealed baculate-clavate megaspores (Fig. <xref ref-type="fig" rid="F3">3</xref>), which confirm that these materials represent variants of <italic><tp:taxon-name><tp:taxon-name-part taxon-name-part-type="genus" reg="Isoetes">I.</tp:taxon-name-part> <tp:taxon-name-part taxon-name-part-type="species" reg="panamensis">panamensis</tp:taxon-name-part></tp:taxon-name></italic><italic>s.l.</italic> Additionally, the macro-ornamentation projections of the megaspores of <italic><tp:taxon-name><tp:taxon-name-part taxon-name-part-type="genus" reg="Isoetes">I.</tp:taxon-name-part> <tp:taxon-name-part taxon-name-part-type="species" reg="gardneriana">gardneriana</tp:taxon-name-part></tp:taxon-name></italic> are, in general, narrower and shorter than those found in <italic><tp:taxon-name><tp:taxon-name-part taxon-name-part-type="genus" reg="Isoetes">I.</tp:taxon-name-part> <tp:taxon-name-part taxon-name-part-type="species" reg="panamensis">panamensis</tp:taxon-name-part></tp:taxon-name></italic><italic>s.l.</italic> (Fig. <xref ref-type="fig" rid="F4">4</xref>).</p><fig id="F3" position="float" orientation="portrait"><object-id xmlns:xlink="http://www.w3.org/1999/xlink" content-type="doi" xlink:type="simple">10.3897/phytokeys.135.46624.figure3</object-id><object-id xmlns:xlink="http://www.w3.org/1999/xlink" content-type="arpha" xlink:type="simple">DC27FA2E-CB3B-5045-B676-C667DF33F367</object-id><label>Figure 3.</label><caption><p>Megaspores of the variants of <italic><tp:taxon-name><tp:taxon-name-part taxon-name-part-type="genus" reg="Isoetes">Isoetes</tp:taxon-name-part> <tp:taxon-name-part taxon-name-part-type="species" reg="panamensis">panamensis</tp:taxon-name-part></tp:taxon-name></italic><italic>sensu lato.</italic></p></caption><graphic xmlns:xlink="http://www.w3.org/1999/xlink" xlink:href="phytokeys-135-105-g003.jpg" position="float" orientation="portrait" xlink:type="simple" id="oo_362559.jpg"><uri content-type="original_file" xlink:type="simple">https://binary.pensoft.net/fig/362559</uri></graphic></fig><fig id="F4" position="float" orientation="portrait"><object-id xmlns:xlink="http://www.w3.org/1999/xlink" content-type="doi" xlink:type="simple">10.3897/phytokeys.135.46624.figure4</object-id><object-id xmlns:xlink="http://www.w3.org/1999/xlink" content-type="arpha" xlink:type="simple">CB00477B-5B30-5129-B070-7AF3C079E94D</object-id><label>Figure 4.</label><caption><p>Boxplots showing quantitatively the variation in the size of the macro-ornamentation projections of the megaspores of <italic><tp:taxon-name><tp:taxon-name-part taxon-name-part-type="genus" reg="Isoetes">I.</tp:taxon-name-part> <tp:taxon-name-part taxon-name-part-type="species" reg="gardneriana">gardneriana</tp:taxon-name-part></tp:taxon-name></italic> and <italic><tp:taxon-name><tp:taxon-name-part taxon-name-part-type="genus" reg="Isoetes">I.</tp:taxon-name-part> <tp:taxon-name-part taxon-name-part-type="species" reg="panamensis">panamensis</tp:taxon-name-part></tp:taxon-name></italic><italic>sensu lato.</italic> In the proximal surface, the projects of the macro-ornamentation are narrower and shorter in <italic><tp:taxon-name><tp:taxon-name-part taxon-name-part-type="genus" reg="Isoetes">I.</tp:taxon-name-part> <tp:taxon-name-part taxon-name-part-type="species" reg="gardneriana">gardneriana</tp:taxon-name-part></tp:taxon-name></italic> than in <italic><tp:taxon-name><tp:taxon-name-part taxon-name-part-type="genus" reg="Isoetes">I.</tp:taxon-name-part> <tp:taxon-name-part taxon-name-part-type="species" reg="panamensis">panamensis</tp:taxon-name-part></tp:taxon-name></italic><italic>s.l.</italic> In the distal surface, the macro-ornamentation projections are slightly narrower and considerably shorter in <italic><tp:taxon-name><tp:taxon-name-part taxon-name-part-type="genus" reg="Isoetes">I.</tp:taxon-name-part> <tp:taxon-name-part taxon-name-part-type="species" reg="gardneriana">gardneriana</tp:taxon-name-part></tp:taxon-name></italic> than in <italic><tp:taxon-name><tp:taxon-name-part taxon-name-part-type="genus" reg="Isoetes">I.</tp:taxon-name-part> <tp:taxon-name-part taxon-name-part-type="species" reg="panamensis">panamensis</tp:taxon-name-part></tp:taxon-name> s.l..</italic></p></caption><graphic xmlns:xlink="http://www.w3.org/1999/xlink" xlink:href="phytokeys-135-105-g004.jpg" position="float" orientation="portrait" xlink:type="simple" id="oo_362560.jpg"><uri content-type="original_file" xlink:type="simple">https://binary.pensoft.net/fig/362560</uri></graphic></fig></tp:treatment-sec><tp:treatment-sec><!--Section generated to contain objects referenced in tp:taxon-treatment.--><fig id="F1" position="float" orientation="portrait"><object-id xmlns:xlink="http://www.w3.org/1999/xlink" content-type="doi" xlink:type="simple">10.3897/phytokeys.135.46624.figure1</object-id><object-id xmlns:xlink="http://www.w3.org/1999/xlink" content-type="arpha" xlink:type="simple">D0127FC8-5D11-52CD-BD3B-9C1399385599</object-id><label>Figure 1.</label><caption><p>Geographic distribution, habit and habitat of <italic><tp:taxon-name><tp:taxon-name-part taxon-name-part-type="genus" reg="Isoetes">Isoetes</tp:taxon-name-part> <tp:taxon-name-part taxon-name-part-type="species" reg="amazonica">amazonica</tp:taxon-name-part></tp:taxon-name></italic> and <italic><tp:taxon-name><tp:taxon-name-part taxon-name-part-type="genus" reg="Isoetes">I.</tp:taxon-name-part> <tp:taxon-name-part taxon-name-part-type="species" reg="gardneriana">gardneriana</tp:taxon-name-part></tp:taxon-name></italic><bold>A</bold> location where <italic><tp:taxon-name><tp:taxon-name-part taxon-name-part-type="genus" reg="Isoetes">Isoetes</tp:taxon-name-part> <tp:taxon-name-part taxon-name-part-type="species" reg="amazonica">amazonica</tp:taxon-name-part></tp:taxon-name></italic> and <italic><tp:taxon-name><tp:taxon-name-part taxon-name-part-type="genus" reg="Isoetes">I.</tp:taxon-name-part> <tp:taxon-name-part taxon-name-part-type="species" reg="gardneriana">gardneriana</tp:taxon-name-part></tp:taxon-name></italic> were rediscovered in Brazil (type location of <italic><tp:taxon-name><tp:taxon-name-part taxon-name-part-type="genus" reg="Isoetes">I.</tp:taxon-name-part> <tp:taxon-name-part taxon-name-part-type="species" reg="gardneriana">gardneriana</tp:taxon-name-part></tp:taxon-name></italic> in blue pentagon) <bold>B–C</bold><italic><tp:taxon-name><tp:taxon-name-part taxon-name-part-type="genus" reg="Isoetes">Isoetes</tp:taxon-name-part> <tp:taxon-name-part taxon-name-part-type="species" reg="amazonica">amazonica</tp:taxon-name-part></tp:taxon-name></italic> (<italic>Pereira 1015</italic>, MG): <bold>B</bold> habitat <bold>C</bold> habit <bold>D–E</bold><italic><tp:taxon-name><tp:taxon-name-part taxon-name-part-type="genus" reg="Isoetes">Isoetes</tp:taxon-name-part> <tp:taxon-name-part taxon-name-part-type="species" reg="gardneriana">gardneriana</tp:taxon-name-part></tp:taxon-name></italic> (<italic>Pereira 1028</italic>, MG): <bold>D</bold> habitat <bold>E</bold> habit.</p></caption><graphic xmlns:xlink="http://www.w3.org/1999/xlink" xlink:href="phytokeys-135-105-g001.jpg" position="float" orientation="portrait" xlink:type="simple" id="oo_362557.jpg"><uri content-type="original_file" xlink:type="simple">https://binary.pensoft.net/fig/362557</uri></graphic></fig><fig id="F2" position="float" orientation="portrait"><object-id xmlns:xlink="http://www.w3.org/1999/xlink" content-type="doi" xlink:type="simple">10.3897/phytokeys.135.46624.figure2</object-id><object-id xmlns:xlink="http://www.w3.org/1999/xlink" content-type="arpha" xlink:type="simple">B54FB7EF-2118-5B08-87BC-ADFA5C2A83BC</object-id><label>Figure 2.</label><caption><p>Mega- and microspores of <italic><tp:taxon-name><tp:taxon-name-part taxon-name-part-type="genus" reg="Isoetes">Isoetes</tp:taxon-name-part> <tp:taxon-name-part taxon-name-part-type="species" reg="amazonica">amazonica</tp:taxon-name-part></tp:taxon-name></italic> and <italic><tp:taxon-name><tp:taxon-name-part taxon-name-part-type="genus" reg="Isoetes">I.</tp:taxon-name-part> <tp:taxon-name-part taxon-name-part-type="species" reg="gardneriana">gardneriana</tp:taxon-name-part></tp:taxon-name></italic>.</p></caption><graphic xmlns:xlink="http://www.w3.org/1999/xlink" xlink:href="phytokeys-135-105-g002.jpg" position="float" orientation="portrait" xlink:type="simple" id="oo_362558.jpg"><uri content-type="original_file" xlink:type="simple">https://binary.pensoft.net/fig/362558</uri></graphic></fig></tp:treatment-sec><ref-list><ref id="B2"><mixed-citation xmlns:xlink="http://www.w3.org/1999/xlink" xlink:type="simple"><institution xlink:type="simple">CEMTEC/MS</institution> (<year>2019</year>) Centro de Monitoramento do Tempo e Clima no estado do Mato Grosso do Sul, Brasil. <ext-link xlink:type="simple" ext-link-type="uri" xlink:href="http://www.cemtec.ms.gov.br/boletins-meteorologicos">http://www.cemtec.ms.gov.br/boletins-meteorologicos</ext-link> [accessed 10.06.2019]</mixed-citation></ref></ref-list></tp:taxon-treatment>
